# Supplementary material for: Optical coherence tomography for observing development of pulmonary arterial vasa vasorum after bidirectional cavopulmonary connection in children
Source: PLoS One. 2019 Apr 8;14(4):e0215146. doi: 10.1371/journal.pone.0215146 (PMC6453465; doi:10.1371/journal.pone.0215146)
Supplement: S1 Table — (XLSX) [file pone.0215146.s001.xlsx]

## Sheet: Thickness 
PA wall thickness			Control	Case	1	2	3	4	5	6	7	8	9	10	11	12	13	14	15	16	17	18	19	20			BCPC	Case	1	2	3	4	5	6	7	8
					0.08	0.1	0.11	0.09	0.12	0.15	0.16	0.15	0.12	0.15	0.16	0.15	0.14	0.11	0.09	0.12	0.09	0.1	0.15	0.14					0.1	0.08	0.09	0.11	0.12	0.16	0.15	0.15
					0.06	0.08	0.14	0.08	0.1	0.16	0.11	0.14	0.16	0.2	0.16	0.17	0.15	0.13	0.07	0.12	0.1	0.11	0.15	0.12					0.09	0.07	0.07	0.14	0.12	0.16	0.18	0.13
					0.1	0.12	0.08	0.1	0.14	0.15	0.21	0.16	0.08	0.1	0.18	0.15	0.15	0.11	0.11	0.13	0.08	0.12	0.19	0.13					0.09	0.08	0.09	0.08	0.14	0.2	0.12	0.2
					0.09	0.1	0.1	0.09	0.1	0.14	0.18	0.2	0.11	0.18	0.14	0.13	0.13	0.09	0.05	0.11	0.1	0.09	0.11	0.15					0.11	0.09	0.11	0.12	0.12	0.12	0.18	0.1
					0.07	0.1	0.12	0.09	0.14	0.15	0.14	0.1	0.13	0.12	0.16	0.15	0.13	0.11	0.13	0.12	0.08	0.08	0.15	0.16					0.11	0.08	0.09	0.1	0.1	0.16	0.12	0.17
			mean		0.08	0.1	0.11	0.09	0.12	0.15	0.16	0.15	0.12	0.15	0.16	0.15	0.14	0.11	0.09	0.12	0.09	0.1	0.15	0.14			mean		0.1	0.08	0.09	0.11	0.12	0.16	0.15	0.15
			S.D.		0.0158114	0.0141421	0.0223607	0.00707107	0.02	0.00707107	0.0380789	0.0360555	0.0291548	0.0412311	0.0141421	0.0141421	0.01	0.0141421	0.0316228	0.00707107	0.01	0.0158114	0.0282843	0.0158114			S.D.		0.01	0.00707107	0.0141421	0.0223607	0.0141421	0.0282843	0.03	0.0380789
