# Supplementary material for: Optical coherence tomography for observing development of pulmonary arterial vasa vasorum after bidirectional cavopulmonary connection in children
Source: PLoS One. 2019 Apr 8;14(4):e0215146. doi: 10.1371/journal.pone.0215146 (PMC6453465; doi:10.1371/journal.pone.0215146)
Supplement: S2 Table — (XLSX) [file pone.0215146.s002.xlsx]

## Sheet: VV area ratio
VV area ratio		Control	Case	1	2	3	4	5	6	7	8	9	10	11	12	13	14	15	16	17	18	19	20			BCPC	Case	1	2	3	4	5	6	7	8
				3.1	4.9	5.1	5.9	5.8	3.1	4.1	3.1	4.9	3.1	1.8	5.5	6.7	1.2	2.1	3.2	5.1	7.9	3.7	2.8					5.1	8.2	9.1	13.5	11.1	15.5	14.1	18.2
				2.9	4.5	4.7	5.5	6.5	1.9	3.5	2.9	5.9	2.6	3.1	5.6	7.2	1.5	3.2	5	4.1	11.1	4.2	3.1					8.2	10.1	8.2	17.2	12.1	17.2	17.2	25.5
				3.1	5.2	5.3	5.9	7	2.9	4.1	3.1	3.9	3.6	1.1	5.7	6.2	0.7	1.8	1	6.2	5.8	3.2	3.1					2.2	8.5	7.1	10.7	9.1	13.3	11.3	12.9
				3.3	5.1	5.1	6.3	5.5	2.1	4.4	3.4	5.5	2.8	3.8	5.4	6.8	1.1	2.5	3.8	3.8	10.2	3.9	3.1					5	9.1	10.2	14.9	13.5	14.1	11.1	19
				3.1	4.8	4.9	5.9	5	3	4.3	3.5	4.5	3.4	0.3	5.3	6.6	0.9	1.3	2.2	6.1	6.2	3.8	3					5	7.3	11	12.9	9.5	18.5	16.8	16.4
		mean		3.1	4.9	5.02	5.9	5.96	2.6	4.08	3.2	4.94	3.1	2.02	5.5	6.7	1.08	2.18	3.04	5.06	8.24	3.76	3.02			mean		5.1	8.64	9.12	13.84	11.06	15.72	14.1	18.4
		S.D.		0.141421	0.273861	0.228035	0.282843	0.795613	0.556776	0.349285	0.244949	0.792465	0.412311	1.43073	0.158114	0.360555	0.303315	0.719027	1.52578	1.10589	2.3586	0.364692	0.130384			S.D.		2.12368	1.04307	1.55145	2.41205	1.82428	2.14756	2.90431	4.6114
